# Supplementary material for: Virtual faculty development program in bioethics evaluated by Kirkpatrick model: A unique opportunity
Source: PLoS One. 2023 Oct 30;18(10):e0293008. doi: 10.1371/journal.pone.0293008 (PMC10615268; doi:10.1371/journal.pone.0293008)
Supplement: S3 File — (XLSX) [file pone.0293008.s003.xlsx]

## Sheet: Form Responses 1
Timestamp	How satisfied were you with the course content and overall conduct of the Course?	Was the training conducted relevant and helpful for your job as a healthcare faculty / professional?	What were overall highlights of the Course for you?	What were the areas that could be improved in the overall conduct of the Course?		Please indicate your level of agreement with the statements listed below [The course objectives were clearly defined and met by the end]		Please indicate your level of agreement with the statements listed below [Participation and interaction were encouraged]		Please indicate your level of agreement with the statements listed below [The topics covered were relevant to the training objectives]		Please indicate your level of agreement with the statements listed below [The content was organized and easy to follow]		Please indicate your level of agreement with the statements listed below [The training will help me to integrate bioethics into my teaching]		Please indicate your level of agreement with the statements listed below [The faculty was adequately prepared and knowledgeable]		Please indicate your level of agreement with the statements listed below [The time allotted for the course was sufficient]		Please indicate your level of agreement with the statements listed below [The overall arrangements were adequate and comfortable]	The permission for research
2022-01-26 19:51:04	5	5	Teaching methodology in Bioethics	More practical sessions and if possible physical workshops in future	5	Strongly agree	5	Strongly agree	5	Strongly agree	5	Strongly agree	5	Strongly agree	4	Agree	4	Agree	5	Strongly agree	I give my permission to use this information for research purposes
2022-01-26 18:30:31	4	4	How to apply bioethics in every step in my job	Encouraging the others to participate in the discussions	5	Strongly agree	3	Neutral	4	Agree	5	Strongly agree	5	Strongly agree	5	Strongly agree	4	Agree	4	Agree	I give my permission to use this information for research purposes
2022-01-25 20:22:56	5	5	Very well organized, would like to enroll in other courses	Vulnerability , discrimination	5	Strongly agree	5	Strongly agree	5	Strongly agree	5	Strongly agree	5	Strongly agree	5	Strongly agree	5	Strongly agree	5	Strongly agree	I give my permission to use this information for research purposes
2022-01-27 22:28:07	4	5	Reviewing general concepts of bioethics and introducing novel methods in teaching and applying those concepts.	Maybe a thorough explaining of the plans when participants are involved in the activities	4	Agree	5	Strongly agree	5	Strongly agree	4	Agree	5	Strongly agree	4	Agree	5	Strongly agree	5	Strongly agree	I give my permission to use this information for research purposes
2022-01-28 10:47:44	5	5	Very beneficial and covering the important topics of bioethics corcened for	???	4	Agree	4	Agree	5	Strongly agree	5	Strongly agree	5	Strongly agree	4	Agree	4	Agree	4	Agree	I give my permission to use this information for research purposes
2022-01-30 20:07:07	5	5	effective new teaching methods in bioethic	equity, equality, autonomous, and human right in teaching	5	Strongly agree	5	Strongly agree	5	Strongly agree	5	Strongly agree	5	Strongly agree	5	Strongly agree	3	Neutral	5	Strongly agree	I give my permission to use this information for research purposes
2022-01-25 14:34:13	5	5	One of best days of my life , learning sides of care we didn’t appreciate it in a scientific way . To be trained how to teach others in an effective way of a tough topic ( bioethics) .	All the topics, days were organized in a good way	5	Strongly agree	5	Strongly agree	5	Strongly agree	5	Strongly agree	5	Strongly agree	5	Strongly agree	5	Strongly agree	5	Strongly agree	I give my permission to use this information for research purposes
2022-01-25 14:44:24	5	5	Communication and discussion environment	Ethics issue	4	Agree	5	Strongly agree	5	Strongly agree	4	Agree	4	Agree	4	Agree	5	Strongly agree	5	Strongly agree	I give my permission to use this information for research purposes
2022-01-29 21:57:13	4	5	To know how to teach bioethic	To be more role play and Sceniaro	5	Strongly agree	4	Agree	5	Strongly agree	5	Strongly agree	5	Strongly agree	5	Strongly agree	5	Strongly agree	4	Agree	I give my permission to use this information for research purposes
2022-01-26 13:59:28	5	5	Confidential ity and empathy	Professionalism	1	Strongly disagree	1	Strongly disagree	1	Strongly disagree	2	Disagree	2	Disagree	1	Strongly disagree	4	Agree	2	Disagree	I give my permission to use this information for research purposes
2022-01-30 10:42:49	4	5	ethics in teaching undergraduatestudents	more discussions	3	Neutral	2	Disagree	3	Neutral	2	Disagree	2	Disagree	2	Disagree	3	Neutral	2	Disagree	I give my permission to use this information for research purposes
2022-01-25 13:45:45	5	5	highly effective، comprehensive	coordination	5	Strongly agree	4	Agree	5	Strongly agree	4	Agree	4	Agree	5	Strongly agree	4	Agree	4	Agree	I give my permission to use this information for research purposes
2022-01-25 13:17:39	5	4	Emotional intelligence, non discrimination non stigmatisation	None	5	Strongly agree	5	Strongly agree	4	Agree	5	Strongly agree	5	Strongly agree	5	Strongly agree	3	Neutral	4	Agree	I give my permission to use this information for research purposes
2022-01-25 21:41:17	3	4	Dr.Mary’s lectures as whole	Dr.Russel’s lectures was some what complicated	3	Neutral	4	Agree	4	Agree	3	Neutral	4	Agree	4	Agree	3	Neutral	4	Agree	I give my permission to use this information for research purposes
2022-02-02 13:56:00	5	5	Principles of Ethics in health working area	Many ethical dilemma can be solved through this course	5	Strongly agree	5	Strongly agree	5	Strongly agree	5	Strongly agree	5	Strongly agree	5	Strongly agree	3	Neutral	5	Strongly agree	I give my permission to use this information for research purposes
2022-01-25 13:29:28	5	5	Highlighted to be Professional in working area	Allarea can be improved according the Nature of law	1	Strongly disagree	1	Strongly disagree	1	Strongly disagree	1	Strongly disagree	1	Strongly disagree	1	Strongly disagree	1	Strongly disagree	1	Strongly disagree	I give my permission to use this information for research purposes
2022-01-25 13:07:46	4	5	Activities that brought active participations	More collaboration with Amrita to fill gaps regarding teaching experiences, initiating more discussions in the G.Classroom. Assessment needed more discussion.	4	Agree	5	Strongly agree	4	Agree	4	Agree	4	Agree	5	Strongly agree	3	Neutral	4	Agree	I give my permission to use this information for research purposes
2022-01-26 14:16:12	5	5	Drama role	No	5	Strongly agree	5	Strongly agree	5	Strongly agree	5	Strongly agree	5	Strongly agree	5	Strongly agree	5	Strongly agree	5	Strongly agree	I give my permission to use this information for research purposes
average	4.61111	4.83333			4.11111		4.05556		4.22222		4.11111		4.22222		4.11111		3.83333		4.05556
SD	0.607685	0.383482			1.32349		1.39209		1.30859		1.27827		1.26284		1.36722		1.09813		1.21133
